# Supplementary material for: A Biomechanical Re-Examination of Physical Activity Measurement with Accelerometers
Source: Sensors (Basel). 2018 Oct 11;18(10):3399. doi: 10.3390/s18103399 (PMC6210008; doi:10.3390/s18103399)
Supplement: Supplementary file 1 [file sensors-18-03399-s001.zip]

Archive with 1 entries (1 files):
- sensors-355556-supplementary.xlsx
