# Supplementary material for: A Biomechanical Re-Examination of Physical Activity Measurement with Accelerometers
Source: Sensors (Basel). 2018 Oct 11;18(10):3399. doi: 10.3390/s18103399 (PMC6210008; doi:10.3390/s18103399)
Supplement: Supplementary file 1 [file sensors-18-03399-s001.zip › sensors-355556-supplementary.xlsx]

## Sheet: Data
ID	AgeGroup	Sex(1=male)	Speed	AGHip	AC4Hip	AC10Hip	ENMOHip	Amplitude	StepFrequency	ExternalPower	InternalPower	TotalPower
2001	2	0	3	800.909	9907.38	15967.7	68.5349	13.9648	2.066	0.12195	0.505064	0.627012
2001	2	0	4	1637.11	16248.5	22522.7	97.8183	22.331	2.0745	0.22167	0.724088	0.94576
2001	2	0	5	3108.21	26069.7	33049	161.409	33.8048	2.2255	0.39671	1.05648	1.45318
2001	2	0	6	4464.12	39038.7	48420.1	251.065	46.3417	2.377	0.75084	1.56989	2.32073
2001	2	0	8	6952.22	76049.1	90115	490.573	70.4161	2.8999	1.9075	2.66926	4.57672
2001	2	0	10	7945.2	87629.7	110184	640.387	73.6484	2.9615	2.4446	4.25035	6.69498
2002	2	1	3	1206.25	10459.3	15060.7	70.6442	18.8201	1.8573	0.14265	0.449108	0.591763
2002	2	1	4	2134.33	17842	23106	112.634	27.5814	2.0155	0.25468	0.713079	0.967755
2002	2	1	5	3703.6	28916.2	34608	183.261	41.1003	2.162	0.47148	1.07026	1.54174
2002	2	1	6	5422.43	43055.5	50225.9	276.376	56.2705	2.2764	0.88984	1.57242	2.46227
2002	2	1	8	7446.4	82995.5	99137.4	527.425	83.154	2.9279	2.5752	2.47465	5.04984
2002	2	1	10	9312.12	96227.1	118579	662.227	92.6238	2.8781	3.4202	3.48436	6.9046
2003	2	0	3	1192.19	10210.2	15807.7	71.3414	17.9546	1.8142	0.17031	0.489227	0.659539
2003	2	0	4	2390.07	17459	23730.7	107.105	29.7251	1.9672	0.32391	0.868935	1.19285
2003	2	0	5	3848.15	27134.8	35404.4	169.55	41.9047	2.0807	0.54079	1.33195	1.87275
2003	2	0	6	3938.47	32826.3	42466.6	207.361	46.8119	2.2942	0.67275	1.68497	2.35772
2003	2	0	8	6512.85	66479.8	83255.4	452.044
2004	2	1	3	1627.46	10392.2	14076.8	56.4999	15.8263	1.7032	0.12069	0.357495	0.478181
2004	2	1	4	2206.6	16004.3	22178.1	95.8422	22.3484	1.8822	0.20946	0.675198	0.88466
2004	2	1	5	2919.51	23711.3	31774.6	155.675	29.7696	2.1062	0.34699	1.08917	1.43616
2004	2	1	6	3722.88	32324.7	44015	229.893	36.2527	2.3116	0.5272	1.74047	2.26766
2004	2	1	8	6879.23	77071.8	95815.1	550.195	76.8585	2.9828	2.3422	2.7791	5.1213
2004	2	1	10	8527.85	96747.5	121254	688.586	81.1684	3.0298	2.9475	3.97865	6.92611
2005	2	1	3	1029.32	8961.47	13196.8	56.1699	15.2063	1.7455	0.10342	0.367858	0.471275
2005	2	1	4	2020.87	15142.9	21420.2	91.2919	19.3908	1.9393	0.18757	0.648454	0.83602
2005	2	1	5	2686.53	21444.1	29792	141.316	25.1349	2.1169	0.29576	0.991902	1.28766
2005	2	1	6	3533.28	29644.5	39638.4	213.892	32.5058	2.3256	0.42643	1.49572	1.92215
2005	2	1	8	8691.78	89718.5	105746	577.539	89.8095	2.7923	2.5121	2.48874	5.00081
2005	2	1	10	9314.78	97461	120113	674.8	93.4474	2.8467	3.1255	3.72873	6.85424
2006	2	1	3	915.099	9762.88	15686	69.9205	17.4027	1.8104	0.13753	0.495484	0.63301
2006	2	1	4	2349.85	17606.4	25471.8	112.206	27.6503	1.8892	0.29178	0.851709	1.14349
2006	2	1	5	2777.43	23651.2	36043.4	167.281	30.5006	2.1187	0.42106	1.35245	1.77351
2006	2	1	6	3073.25	30343.7	48312.9	226.161	33.6875	2.3566	0.61979	1.97829	2.59808
2006	2	1	8	5076.9	70290.8	105270	590.334	53.6903	3.2846	2.0822	3.37378	5.45602
2006	2	1	10	6473.73	83565.9	120070	693.797	60.6377	3.2755	2.7395	4.80718	7.54667
2007	2	0	3	1011.02	9621.78	15351.5	69.3916	24.9132	1.8558	0.14631	0.412733	0.559048
2007	2	0	4	2038.96	15259.9	21364.7	97.6461	31.4504	1.9154	0.216	0.663251	0.879252
2007	2	0	5	3585.27	26969.7	36471.5	175.01	45.7496	2.1275	0.46259	1.12687	1.58946
2007	2	0	6	4548.78	36076.6	45400.7	224.9	51.9332	2.2398	0.61372	1.56315	2.17687
2007	2	0	8	8360.73	85579.3	102837	516.657	75.2632	2.8869	2.2567	2.54337	4.80003
2007	2	0	10	8622.43	94899.4	115596	626.431	74.5814	2.9626	2.7707	4.60156	7.37224
2008	2	1	3	1742.28	11190.4	14143.4	63.9879	25.2792	1.7307	0.18551	0.317293	0.502802
2008	2	1	4	3031.98	19585.5	22819.3	104.879	34.5924	1.8765	0.2619	0.562745	0.824647
2008	2	1	5	4360.28	30013.3	33930.2	163.674	44.2091	2.0821	0.41688	0.862284	1.27917
2008	2	1	6	4419.99	36244.5	43786.7	220.439	45.6604	2.3206	0.5714	1.30417	1.87556
2008	2	1	8	8230.52	84805.4	97904.3	529.068	82.6544	2.8404	2.3116	2.27283	4.58441
2008	2	1	10	9592.24	96640.9	116681	636.612	92.2708	2.806	2.943	3.43758	6.38058
2009	2	1	3	1877.11	11412.4	14272.9	57.0788	21.4778	1.7167	0.16867	0.3357	0.504368
2009	2	1	4	2369.04	16261.6	20473.9	86.2764	26.389	1.9345	0.24072	0.567014	0.807738
2009	2	1	5	3641.8	26161.5	31866.7	145.609	38.1575	2.0996	0.41334	0.985028	1.39837
2009	2	1	6	6143.23	45524.5	55108.7	272.409	59.8568	2.233	0.92196	1.6109	2.53286
2009	2	1	8	7869.97	87971.7	112096	565.279	72.7483	3.0473	2.6674	2.50892	5.17633
2009	2	1	10	8356.99	93179.2	125787	702.38	75.9132	3.0209	3.1619	3.82602	6.98792
2010	2	1	3	1513.41	13358.1	22009	88.7448	18.2588	1.9439	0.17231	0.672148	0.844462
2010	2	1	4	2878.17	21831.3	30309.8	134.062	29.2297	2.0663	0.32902	1.00579	1.33481
2010	2	1	5	4111.94	32533.1	43206.4	199.673	40.406	2.2136	0.58109	1.58818	2.16927
2010	2	1	6	4879.5	43118.9	60701.8	291.046	45.9453	2.4633	0.91872	2.43082	3.34954
2010	2	1	8	7423.5	84620.4	110010	589.267	72.0171	3.0273	2.2836	3.12613	5.40972
2010	2	1	10	7667.34	92605.2	125527	710.274	68.5559	3.1517	2.61	4.58746	7.1975
3001	3	1	3	1648.02	8874.9	12645.2	46.8786	19.987	1.4923	0.13994	0.302852	0.442788
3001	3	1	4	2128.04	12663.4	17281.7	70.3846	28.4386	1.5782	0.22767	0.48895	0.716615
3001	3	1	5	3576.12	20106.9	25480.8	114.4	41.31	1.7454	0.40214	0.818144	1.22029
3001	3	1	6	5136.97	30804.1	38117.5	188.217	56.456	1.8706	0.69961	1.20671	1.90632
3001	3	1	8	9423.44	83072.1	97746.2	503.422	98.8146	2.5512	2.5677	2.2994	4.86714
3001	3	1	10	10313.5	95659.7	114696	599.589	100.844	2.6788	3.2284	3.34694	6.57538
3001	3	1	12	10466.9	102725	129600	713.431	98.1576	2.783	3.7645	5.03806	8.80259
3002	3	1	3	1266.9	8503.81	11577.4	47.6652	18.3069	1.4889	0.11074	0.293364	0.404109
3002	3	1	4	1905.81	13071.7	18034.9	72.9413	23.2707	1.7064	0.16561	0.552132	0.717743
3002	3	1	5	3088.03	19657.6	27299.2	127.28	35.7378	1.8793	0.30273	0.881386	1.18411
3002	3	1	6	4642.34	30124	37938	188.638	48.9047	1.9772	0.52715	1.22647	1.75361
3002	3	1	8	10722.9	84828.2	95956.1	538.188	107.976	2.438	2.5062	2.3523	4.85853
3002	3	1	10	12364.5	98485.4	114059	656.302	118.249	2.4798	3.3967	3.28339	6.68007
3002	3	1	12	12651	103855	124735	745.362	117.843	2.5354	3.8905	4.40914	8.29966
3002	3	1	14	12052.1	105083	131079	814.012	111.341	2.6019	4.0294	5.82656	9.85597
3003	3	1	3	1499.6	9976.62	12918.9	48.851	17.7594	1.5965	0.12286	0.312579	0.435441
3003	3	1	4	2442.95	15212.1	18339	77.7508	30.2061	1.676	0.21661	0.501614	0.718219
3003	3	1	5	3728.12	23427	28302.2	131.218	43.3026	1.8623	0.40852	0.750027	1.15854
3003	3	1	6	5332.24	35632.9	42273.6	210.725	58.0844	2.0033	0.74469	1.08697	1.83166
3003	3	1	8	10060	88683.1	97532.2	481.97	100.453	2.5608	2.3541	2.27333	4.62748
3003	3	1	10	10479.2	100211	114346	571.99	100.355	2.6849	3.1296	3.43473	6.5643
3003	3	1	12	10934.8	104392	124105	653.166	97.2135	2.7409	3.5637	4.62574	8.18943
3003	3	1	14	11196.3	107196	132171	729.719	93.9996	2.7871	3.8534	6.0129	9.86628
3004	3	0	3	848.014	8520	13796.1	57.4067	20.5647	1.7616	0.13048	0.297906	0.428384
3004	3	0	4	2261.49	14899.5	22214.9	90.9596	28.5926	1.8512	0.22243	0.533832	0.756259
3004	3	0	5	3007.13	21993.1	30685.4	137.242	32.9133	2.0613	0.3512	0.941275	1.29247
3004	3	0	6	3593.87	28970	40309.6	197.992	37.9995	2.2278	0.52816	1.48692	2.01507
3004	3	0	8	9324.21	87854.7	106211	581.976	94.213	2.6561	2.5789	2.41624	4.99514
3004	3	0	10	9405.92	93598.9	122113	666.775	91.1253	2.7731	3.0685	3.59833	6.6668
3004	3	0	12	8929.17	96115.3	137618	793.478	85.3471	2.875	3.5007	5.53321	9.03388
3005	3	0	3	2237.98	12420.2	17864.2	65.4195	27.436	1.552	0.17213	0.449101	0.621235
3005	3	0	4	3294.64	18701.1	26180.2	104.448	35.861	1.7372	0.26273	0.732227	0.994959
3005	3	0	5	4803.86	26833.3	36583.4	159.023	49.6784	1.8173	0.4774	1.14151	1.61891
3005	3	0	6	5700	34268.7	44303.9	209.576	55.2675	1.9786	0.66346	1.59924	2.2627
3005	3	0	8	7549.6	74221.8	91804.5	456.516	72.6342	2.7109	2.0579	2.63855	4.69642
3005	3	0	10	8972.24	91789.3	115584	605.346	84.3233	2.777	3.1487	3.85464	7.00333
3005	3	0	12	9408.11	96660.1	128727	719.117	82.9355	2.8575	3.8432	5.48881	9.33198
3006	3	0	3	1612.77	11349.2	17905.6	67.6228	17.782	1.732	0.13436	0.421649	0.556011
3006	3	0	4	2753.55	18226.4	24960.6	100.143	25.7149	1.8635	0.22764	0.691984	0.919627
3006	3	0	5	3979.1	26441.7	33583.1	143.872	36.6711	1.9797	0.42095	1.05301	1.47396
3006	3	0	6	5281.07	36447.9	46097.6	214.368	48.9064	2.1023	0.70769	1.55589	2.26357
3006	3	0	8	8334.98	76681.9	90389.9	457	87.7973	2.5988	2.2067	2.44801	4.65474
3006	3	0	10	9017.06	89006.4	109135	565.236	90.4325	2.7401	2.7893	3.34213	6.13142
3006	3	0	12	8733.05	92567.9	127746	754.538	87.4339	2.8373	3.1847	4.63557	7.82024
3007	3	0	3	1573.15	11342.1	15520.7	63.1199	16.3525	1.9039	0.1717	0.41867	0.590373
3007	3	0	4	2667.33	17851	25537	102.395	34.0642	1.7598	0.31629	0.815871	1.13216
3007	3	0	5	4826.2	28418.6	38725.6	173.598	52.8419	1.8872	0.56547	1.31404	1.87951
3007	3	0	6	6179.95	40568.8	56764.4	283.515	65.7968	2.0603	0.97423	1.78349	2.75772
3007	3	0	8	9154.92	86076.9	99303.9	540.784	90.8975	2.6683	2.5993	2.52323	5.12257
3007	3	0	10	9272.55	90256.7	108021	616.108	87.8853	2.7766	3.007	3.61834	6.62535
3007	3	0	12	9751.74	96229.5	122127	724.448	88.4616	2.836	3.6549	5.06781	8.72269
3008	3	0	3	1569.81	9972.09	13188.6	54.6715	18.6474	1.571	0.14003	0.354794	0.494821
3008	3	0	4	2228.86	14226.4	17779.1	78.8559	27.1398	1.7477	0.22301	0.614906	0.837919
3008	3	0	5	3464.19	22360.5	26654.1	130.667	37.622	1.9324	0.34524	1.01636	1.3616
3008	3	0	6	5338.96	35261.3	42064.5	216.118	52.4015	2.0423	0.60512	1.56278	2.1679
3008	3	0	8	9646.03	89280.9	101732	509.61	91.3997	2.6813	2.3318	2.48554	4.81732
3008	3	0	10	10927.4	102524	118182	603.572	100.245	2.6951	2.9942	3.32281	6.31699
3008	3	0	12	11477.7	110214	131059	722.982	101.388	2.723	3.3823	4.72885	8.11112
3009	3	0	3	2285.03	12369.5	16661.6	65.8724	15.9711	1.9267	0.13766	0.384668	0.522324
3009	3	0	4	2687.6	15989.2	21860.5	85.9093	24.214	1.7462	0.20246	0.634928	0.837384
3009	3	0	5	3261.59	20696.1	27692.2	116.118	31.1207	1.9156	0.30988	0.940633	1.25052
3009	3	0	6	4137.09	27524.9	35428.9	160.539	39.1466	2.0435	0.48781	1.36656	1.85437
3009	3	0	8	9066.65	79848.9	90545.8	454.121	83.5543	2.5665	1.863	2.37469	4.23769
3009	3	0	10	10358.7	94173.3	108012	535.805	93.0099	2.6511	2.5241	3.25515	5.77922
3009	3	0	12	10299.7	97491	116139	587.774	88.7492	2.7577	2.8463	4.27318	7.11948
3010	3	1	3	1543.2	10070.2	13060.4	48.8083	14.642	1.8013	0.1658	0.44429	0.610097
3010	3	1	4	2537.12	16987.6	22288.2	93.4829	29.2618	1.8028	0.29277	0.79567	1.08843
3010	3	1	5	4507.92	28686.7	34463.7	153.012	49.0379	1.9194	0.54755	1.2004	1.74797
3010	3	1	6	6150.9	42079.1	49078.7	227.89	64.6799	2.0672	0.93707	1.5818	2.51888
3010	3	1	8	14209.5	119387	127272	628.172	144.443	2.5175	4.489	2.999	7.48799
3010	3	1	10	13687.6	122401	134095	673.168	138.731	2.5989	4.9231	3.8931	8.81625
3010	3	1	12	12543	117817	135229	694.705	127.848	2.6787	5.1065	5.3509	10.4575
4002	4	1	3	1822.66	10647.8	13127.8	56.515	25.216	1.5387	0.18058	0.407951	0.588528
4002	4	1	4	3381.63	18346.3	20798.8	91.393	37.5392	1.7042	0.32578	0.639164	0.964942
4002	4	1	5	4849.96	28401.7	31572.8	142.558	51.6123	1.8797	0.5429	1.00039	1.54329
4002	4	1	6	6033.28	38029	43140.4	202.8	63.4076	1.9822	0.85362	1.42	2.27363
4002	4	1	8	9766.82	87950.6	99807.1	495.899	106.55	2.5795	2.9794	2.69216	5.67156
4002	4	1	10	9680.88	92387.7	108706	534.535	105.266	2.6612	3.404	4.18717	7.59113
4002	4	1	12	10005.9	98000.6	119636	595.925	104.515	2.7043	3.8039	5.54283	9.3467
4002	4	1	14	9687.96	98239.3	126745	669.565	100.664	2.7553	4.2333	7.15288	11.3862
4003	4	0	3	2883.24	13971	15942.9	56.9782	26.0642	1.4018	0.19257	0.390695	0.583268
4003	4	0	4	3895.64	19810.1	22162	82.5086	37.8584	1.6134	0.34647	0.632845	0.979314
4003	4	0	5	5280.41	28648.8	31942.9	134.572	50.9946	1.7509	0.52079	0.984193	1.50498
4003	4	0	6	6484.56	39235.1	43283.5	199.002	61.6263	1.9234	0.74365	1.43899	2.18264
4003	4	0	8	10313.3	90977.3	99701.3	483.187	96.9618	2.5867	2.5159	2.35618	4.87211
4003	4	0	10	10551.5	100468	113732	558.981	96.1978	2.7372	3.0288	3.22391	6.25269
4003	4	0	12	11101.7	107722	124194	622.151	97.1103	2.7773	3.5011	4.58578	8.08687
4004	4	0	3	2147.84	11924	15978.8	58.9768	21.8273	1.5283	0.14788	0.399087	0.546962
4004	4	0	4	2891.68	17560.7	23894.9	93.777	28.3466	1.7532	0.22674	0.691622	0.918361
4004	4	0	5	3675.52	24249.6	31495.1	132.717	34.3925	1.928	0.36952	0.96845	1.33797
4004	4	0	6	5313.68	34255.5	41896.5	196.498	47.7861	1.989	0.63972	1.33189	1.97161
4004	4	0	8	10583.6	87241.1	98876.3	490.668	106.729	2.4518	2.5105	2.4175	4.92797
4004	4	0	10	10918.8	96315.4	110728	549.982	108.348	2.533	2.9917	3.68359	6.67525
4004	4	0	12	11296	103613	122735	643.493	105.249	2.6184	3.3476	5.24364	8.59119
4005	4	1	3	2245.78	11845.4	16097.3	58.2087	23.6841	1.485	0.1827	0.295752	0.478453
4005	4	1	4	3477.18	18617.9	24642.2	99.7876	35.0215	1.7039	0.30759	0.509794	0.817384
4005	4	1	5	4702.81	26899.8	32958.2	145.678	48.0257	1.8226	0.51802	0.816178	1.33419
4005	4	1	6	6224.99	38398.3	44049.1	207.379	62.0231	1.9599	0.80795	1.21886	2.02681
4005	4	1	8	10043.9	96804.1	108984	536.381	97.6964	2.7059	2.6723	2.28845	4.96076
4005	4	1	10	9955.75	105585	124334	642.158	96.9949	2.8311	3.1831	3.20891	6.39204
4005	4	1	12	10363.7	111363	138179	757.122	97.1825	2.8599	3.5453	4.46352	8.00883
4006	4	1	3	1745.98	11676.3	17001.1	66.2889	25.0889	1.5588	0.32857	0.51177	0.840341
4006	4	1	4	3079.06	16970.1	23859.4	104.306	36.8123	1.6989	0.49877	0.738809	1.23758
4006	4	1	5	4789.38	26608	34386.7	164.498	51.4651	1.8622	0.67294	1.17564	1.84858
4006	4	1	6	6864.93	39921.6	49057.6	241.705	70.2222	1.9614	1.0362	1.6392	2.67539
4006	4	1	8	12589	111260	121253	659.922	118.494	2.6045	3.3488	2.33793	5.68675
4006	4	1	10	12787	119613	130256	722.037	116.108	2.715	3.7222	3.4247	7.14693
4006	4	1	12	12008.5	121311	135644	762.594	104.925	2.854	3.7303	4.62946	8.35975
4007	4	0	3	1864.28	12131.3	17648	73.6228	28.6581	1.5357	0.17374	0.388672	0.562411
4007	4	0	4	3612.38	20408.2	25824.3	106.832	40.2373	1.7561	0.29424	0.767039	1.06128
4007	4	0	5	5351.97	30644.5	35974.3	157.466	55.4497	1.8766	0.53351	1.17673	1.71024
4007	4	0	6	7825.91	46677.2	53521	255.248	77.4906	1.9585	1.0574	1.70008	2.75745
4007	4	0	8	11211.6	98248.1	110614	537.455	105.134	2.5675	3.1731	2.96873	6.14183
4007	4	0	10	11643.8	101208	117473	591.722	101.185	2.6107	3.2849	4.02267	7.30762
4007	4	0	12	11323.9	104853	129749	702.588	88.3959	2.7898	3.7236	5.46374	9.18736
4008	4	0	3	2117.82	13799.5	17259.5	69.9255	24.2595	1.5614	0.17963	0.364899	0.544529
4008	4	0	4	3255.27	20142.2	25198.9	105.943	34.0688	1.7692	0.31614	0.730427	1.04657
4008	4	0	5	4751.45	29185.7	35972.1	166.787	46.7951	1.8939	0.57284	1.15979	1.73263
4008	4	0	6	5950.44	38900.8	46894.8	234.265	57.1397	2.0341	0.78378	1.59498	2.37876
4008	4	0	8	9854.03	92267.2	105137	516.128	95.8439	2.6719	2.6387	2.69783	5.3365
4008	4	0	10	10649.2	101427	117274	590.147	99.4271	2.7323	3.1038	3.96763	7.07139
4008	4	0	12	10789.2	108808	129784	677.943	96.9433	2.8048	3.45	5.64266	9.09265
4009	4	1	3	1458.9	9690.43	13337.6	55.4703	21.5671	1.4169	0.1374	0.315561	0.452961
4009	4	1	4	2933.03	16021.5	21220.2	88.1474	32.772	1.6217	0.20978	0.586463	0.796241
4009	4	1	5	4253.75	23667.2	30707.4	140.153	43.5303	1.816	0.35248	0.906186	1.25866
4009	4	1	6	5087.3	31957.3	40898.7	197.005	49.7364	1.9946	0.53271	1.17226	1.70497
4009	4	1	8	8749.08	82522.7	92760.3	441.362	81.0026	2.6349	1.8015	2.17926	3.98078
4009	4	1	10	9155.56	90564.5	102111	492.071	84.4633	2.7135	2.2365	3.08059	5.31712
4009	4	1	12	10777	104980	118593	581.516	95.1135	2.7038	2.7612	4.70152	7.4627
4010	4	1	3	2475.73	11845.2	13214.9	45.1011	21.7085	1.3064	0.14637	0.326117	0.472482
4010	4	1	4	3535.71	17293	19508	81.1233	36.7459	1.5072	0.26705	0.572137	0.839188
4010	4	1	5	5121.4	25422.2	28717.1	127.402	52.624	1.6274	0.43284	0.863903	1.29674
4010	4	1	6	6661.63	35508.3	40073.7	188.768	69.5179	1.7528	0.69834	1.22475	1.92309
4010	4	1	8	12201.8	109375	120655	574.841	120.256	2.5905	3.4371	2.03128	5.46835
4010	4	1	10	12726.3	116483	130289	629.307	121.385	2.6314	3.8338	2.99894	6.83274
4010	4	1	12	13108	120938	138750	712.289	121.759	2.6516	4.2421	4.25337	8.49548
4010	4	1	14	12962.8	122471	147125	807.376	116.522	2.7002	4.4735	5.6854	10.1589
4010	4	1	16	12948.4	127582	161445	937.154	110.854	2.7476	4.7136	7.43403	12.1477
4010	4	1	18	12625.5	126037	169887	1075.33	102.034	2.8123	4.8486	9.43356	14.2821
4010	4	1	20	11893.6	126471	187380	1249.27	93.2943	2.8874	5.0806	11.7729	16.8535
4011	4	0	3	1518.44	11280.8	16362.9	68.2853	23.7986	1.5649	0.12321	0.505519	0.628729
4011	4	0	4	2497.68	16456.9	23851.4	102.217	28.55	1.7424	0.19558	0.735392	0.930977
4011	4	0	5	3776.97	23297.7	35777	165.942	38.7899	1.9076	0.37981	1.05327	1.43308
4011	4	0	6	4951.02	34731.3	51363.4	256.159	49.6064	2.1106	0.68042	1.58623	2.26665
4011	4	0	8	10662.7	100374	115389	575.554	103.173	2.651	3.0704	2.97934	6.04978
4011	4	0	10	11635.5	107883	127362	634.599	108.221	2.6804	3.5978	3.96111	7.5589
4011	4	0	12	11442.4	110670	136272	694.195	102.962	2.7631	3.8976	5.22385	9.12144
